# Supplementary material for: Peroxisomal Localization of a Truncated HMG-CoA Reductase under Low Cholesterol Conditions
Source: Biomolecules. 2024 Feb 19;14(2):244. doi: 10.3390/biom14020244 (PMC10886633; doi:10.3390/biom14020244)
Supplement: Supplementary file 1 [file biomolecules-14-00244-s001.zip]

Archive with 1 entries (1 files):
- biomolecules-2852771-supplementary.pdf
